# Supplementary material for: Analysis of the data on titration of native and peroxynitrite modified αA- and αB-crystallins by Cu2+-ions
Source: Data Brief. 2020 Apr 19;30:105492. doi: 10.1016/j.dib.2020.105492 (PMC7210411; doi:10.1016/j.dib.2020.105492)
Supplement: Supplementary file 2 [file mmc2.xml]

<?xml version="1.0" encoding="utf-8" standalone="no"?>
<data>
  <datasets>
    <author>ryousefi@shirazu.ac.ir</author>
    <type>0</type>
    <dataset>
      <value>6</value>
      <reason>Other (please explain)</reason>
      <comments>I have submitted my raw data as a supplementary data file along with my manuscript.</comments>
    </dataset>
  </datasets>
</data>
